# Supplementary material for: Ultra-Hypofractionated Whole-Breast Irradiation With or Without Simultaneous Integrated Boost Using Helical Tomotherapy for Early-Stage Breast Cancer: A Real-World Dosimetric and Clinical Outcome Study
Source: Cancers (Basel). 2026 Mar 20;18(6):1015. doi: 10.3390/cancers18061015 (PMC13025570; doi:10.3390/cancers18061015)
Supplement: Supplementary file 1 [file cancers-18-01015-s001.zip]

Archive with 1 entries (1 files):
- cancers-4180303-supplementary.pdf
